# Supplementary material for: Resolving Tumor Heterogeneity: Genes Involved in Chordoma Cell Development Identified by Low-Template Analysis of Morphologically Distinct Cells
Source: PLoS One. 2014 Feb 4;9(2):e87663. doi: 10.1371/journal.pone.0087663 (PMC3913634; doi:10.1371/journal.pone.0087663)
Supplement: Table S1 — Affymetrix gene expression analysis and statistical analysis. This file provides details of the four genes (ALG11, UCHL3, TMEM144 and PPP2CB) found to be significantly differentially expressed in MUG-Chor1 cells based on Affymetrix gene expression and subsequent statistical analysis. (XLS) [file pone.0087663.s001.xls]

## Sheet: Limma
	Affy ID	Gene label	Gene name	Gene ID	Ensembl ID	log2FC	Adjusted p-value
1	7969228	ALG11	asparagine-linked glycosylation 11, alpha-1,2-mannosyltransferase homolog (yeast)	440138	ENSG00000253710	2.19265	0.0235423
2	7969428	UCHL3	ubiquitin carboxyl-terminal esterase L3 (ubiquitin thiolesterase)	7347	ENSG00000118939	2.45224	0.0291813
3	8098041	TMEM144	transmembrane protein 144	55314	ENSG00000164124	1.45178	0.0333738
4	8150126	PPP2CB	protein phosphatase 2, catalytic subunit, beta isozyme	5516	ENSG00000104695	1.44073	0.0235423
