# Supplementary material for: Resolving Tumor Heterogeneity: Genes Involved in Chordoma Cell Development Identified by Low-Template Analysis of Morphologically Distinct Cells
Source: PLoS One. 2014 Feb 4;9(2):e87663. doi: 10.1371/journal.pone.0087663 (PMC3913634; doi:10.1371/journal.pone.0087663)
Supplement: Table S2 — GlobalTest. This file lists the 398 GO terms being associated with the expression data of MUG-Chor1 cells obtained by GlobalTest (gene set analysis). (XLS) [file pone.0087663.s002.xls]

## Sheet: GO terms
	GO ID	GO term	Adjusted p-value
1	GO:0051238	sequestering of metal ion	0.00965842
2	GO:2000021	regulation of ion homeostasis	0.0152706
3	GO:0060191	regulation of lipase activity	0.0152706
4	GO:0043473	pigmentation	0.0152706
5	GO:0042347	negative regulation of NF-kappaB import into nucleus	0.0152706
6	GO:0001655	urogenital system development	0.0152706
7	GO:0040017	positive regulation of locomotion	0.0152706
8	GO:0009100	glycoprotein metabolic process	0.0152706
9	GO:2000147	positive regulation of cell motility	0.0152706
10	GO:0030335	positive regulation of cell migration	0.0152706
11	GO:0006829	zinc ion transport	0.0152706
12	GO:0006007	glucose catabolic process	0.0152706
13	GO:0006814	sodium ion transport	0.0152706
14	GO:0007420	brain development	0.0152706
15	GO:0009101	glycoprotein biosynthetic process	0.0152706
16	GO:0072507	divalent inorganic cation homeostasis	0.0152706
17	GO:0030900	forebrain development	0.0152706
18	GO:0009991	response to extracellular stimulus	0.0152706
19	GO:0050729	positive regulation of inflammatory response	0.0152706
20	GO:0048266	behavioral response to pain	0.0152706
21	GO:0070741	response to interleukin-6	0.0152706
22	GO:0060396	growth hormone receptor signaling pathway	0.0152706
23	GO:0071378	cellular response to growth hormone stimulus	0.0152706
24	GO:0032026	response to magnesium ion	0.0152706
25	GO:0071354	cellular response to interleukin-6	0.0152706
26	GO:0048608	reproductive structure development	0.0152706
27	GO:0061458	reproductive system development	0.0152706
28	GO:0042107	cytokine metabolic process	0.0152706
29	GO:0010817	regulation of hormone levels	0.0152706
30	GO:0051899	membrane depolarization	0.0152706
31	GO:0060828	regulation of canonical Wnt receptor signaling pathway	0.0152706
32	GO:0070997	neuron death	0.0152706
33	GO:0006470	protein dephosphorylation	0.0152706
34	GO:0046879	hormone secretion	0.0152706
35	GO:0006882	cellular zinc ion homeostasis	0.0152706
36	GO:0055069	zinc ion homeostasis	0.0152706
37	GO:0046039	GTP metabolic process	0.0152706
38	GO:0060193	positive regulation of lipase activity	0.0152706
39	GO:0048511	rhythmic process	0.0152706
40	GO:0033189	response to vitamin A	0.0152706
41	GO:0097190	apoptotic signaling pathway	0.0152706
42	GO:1901068	guanosine-containing compound metabolic process	0.0152706
43	GO:0006457	protein folding	0.0156773
44	GO:0010741	negative regulation of intracellular protein kinase cascade	0.0156773
45	GO:0030111	regulation of Wnt receptor signaling pathway	0.0180299
46	GO:0005996	monosaccharide metabolic process	0.0181382
47	GO:0030148	sphingolipid biosynthetic process	0.0181382
48	GO:0032273	positive regulation of protein polymerization	0.0181382
49	GO:0032728	positive regulation of interferon-beta production	0.0181382
50	GO:0071385	cellular response to glucocorticoid stimulus	0.0181382
51	GO:0060397	JAK-STAT cascade involved in growth hormone signaling pathway	0.0189866
52	GO:0072503	cellular divalent inorganic cation homeostasis	0.0192109
53	GO:0050709	negative regulation of protein secretion	0.0192109
54	GO:0045834	positive regulation of lipid metabolic process	0.0192109
55	GO:0009266	response to temperature stimulus	0.0192109
56	GO:0030832	regulation of actin filament length	0.0192109
57	GO:0008064	regulation of actin polymerization or depolymerization	0.0192109
58	GO:0042089	cytokine biosynthetic process	0.0192109
59	GO:0045940	positive regulation of steroid metabolic process	0.0192109
60	GO:0031667	response to nutrient levels	0.0192109
61	GO:0070085	glycosylation	0.0192109
62	GO:0033273	response to vitamin	0.0192109
63	GO:0007259	JAK-STAT cascade	0.0192109
64	GO:0032642	regulation of chemokine production	0.0192109
65	GO:0046889	positive regulation of lipid biosynthetic process	0.0192109
66	GO:0032103	positive regulation of response to external stimulus	0.0192109
67	GO:0045765	regulation of angiogenesis	0.0192109
68	GO:0006486	protein glycosylation	0.0192109
69	GO:0043413	macromolecule glycosylation	0.0192109
70	GO:0032438	melanosome organization	0.0192109
71	GO:0048732	gland development	0.0192109
72	GO:0006353	DNA-dependent transcription, termination	0.0192109
73	GO:0055080	cation homeostasis	0.0192109
74	GO:0030003	cellular cation homeostasis	0.0192109
75	GO:0042278	purine nucleoside metabolic process	0.0192109
76	GO:0032695	negative regulation of interleukin-12 production	0.0192109
77	GO:0006487	protein N-linked glycosylation	0.0192109
78	GO:0046883	regulation of hormone secretion	0.0192109
79	GO:0006979	response to oxidative stress	0.0193026
80	GO:0048568	embryonic organ development	0.0193026
81	GO:0009119	ribonucleoside metabolic process	0.0193026
82	GO:0009914	hormone transport	0.0193796
83	GO:0021537	telencephalon development	0.0194045
84	GO:0043523	regulation of neuron apoptotic process	0.0194045
85	GO:1901214	regulation of neuron death	0.0194045
86	GO:0033363	secretory granule organization	0.0194045
87	GO:0000302	response to reactive oxygen species	0.0194045
88	GO:0046890	regulation of lipid biosynthetic process	0.0194045
89	GO:0009952	anterior/posterior pattern specification	0.0194045
90	GO:0019218	regulation of steroid metabolic process	0.0194045
91	GO:0032608	interferon-beta production	0.0194045
92	GO:0043547	positive regulation of GTPase activity	0.0194045
93	GO:0072210	metanephric nephron development	0.0194045
94	GO:0032677	regulation of interleukin-8 production	0.0197478
95	GO:0009408	response to heat	0.0197478
96	GO:0009582	detection of abiotic stimulus	0.0197478
97	GO:0051402	neuron apoptotic process	0.0197811
98	GO:0032722	positive regulation of chemokine production	0.0199284
99	GO:0043516	regulation of DNA damage response, signal transduction by p53 class mediator	0.0200249
100	GO:0001525	angiogenesis	0.0200249
101	GO:0042446	hormone biosynthetic process	0.0200249
102	GO:0032648	regulation of interferon-beta production	0.0200249
103	GO:0034599	cellular response to oxidative stress	0.0200249
104	GO:0050755	chemokine metabolic process	0.0200249
105	GO:0035335	peptidyl-tyrosine dephosphorylation	0.0200249
106	GO:0043254	regulation of protein complex assembly	0.0200249
107	GO:0035815	positive regulation of renal sodium excretion	0.0200249
108	GO:0019320	hexose catabolic process	0.0200249
109	GO:0001991	regulation of systemic arterial blood pressure by circulatory renin-angiotensin	0.0200249
110	GO:0051345	positive regulation of hydrolase activity	0.0200491
111	GO:0030198	extracellular matrix organization	0.0200491
112	GO:0043687	post-translational protein modification	0.0200491
113	GO:0033059	cellular pigmentation	0.0200491
114	GO:0071384	cellular response to corticosteroid stimulus	0.0200491
115	GO:0051272	positive regulation of cellular component movement	0.0200491
116	GO:0018279	protein N-linked glycosylation via asparagine	0.0200491
117	GO:0007031	peroxisome organization	0.0200491
118	GO:0009581	detection of external stimulus	0.0200491
119	GO:0010517	regulation of phospholipase activity	0.0200491
120	GO:0034614	cellular response to reactive oxygen species	0.0200491
121	GO:0006109	regulation of carbohydrate metabolic process	0.0200491
122	GO:0007610	behavior	0.0200491
123	GO:0032535	regulation of cellular component size	0.0200491
124	GO:0042573	retinoic acid metabolic process	0.0200491
125	GO:0051224	negative regulation of protein transport	0.0201246
126	GO:0018196	peptidyl-asparagine modification	0.0201246
127	GO:0001944	vasculature development	0.0201246
128	GO:0006611	protein export from nucleus	0.0201246
129	GO:0032602	chemokine production	0.0201246
130	GO:0006986	response to unfolded protein	0.0201246
131	GO:0032844	regulation of homeostatic process	0.0201246
132	GO:2000036	regulation of stem cell maintenance	0.02026
133	GO:0043408	regulation of MAPK cascade	0.02026
134	GO:0001568	blood vessel development	0.0206501
135	GO:0072273	metanephric nephron morphogenesis	0.0206501
136	GO:0010712	regulation of collagen metabolic process	0.0207323
137	GO:0046128	purine ribonucleoside metabolic process	0.0214753
138	GO:0070252	actin-mediated cell contraction	0.0218173
139	GO:0051048	negative regulation of secretion	0.0218173
140	GO:0044262	cellular carbohydrate metabolic process	0.0224151
141	GO:0002250	adaptive immune response	0.022662
142	GO:0071214	cellular response to abiotic stimulus	0.022662
143	GO:0007260	tyrosine phosphorylation of STAT protein	0.022662
144	GO:0044060	regulation of endocrine process	0.022662
145	GO:0009116	nucleoside metabolic process	0.022671
146	GO:0032964	collagen biosynthetic process	0.022671
147	GO:0051223	regulation of protein transport	0.022671
148	GO:0002460	adaptive immune response based on somatic recombination of immune receptors built from immunoglobulin superfamily domains	0.022671
149	GO:0060986	endocrine hormone secretion	0.022671
150	GO:0006665	sphingolipid metabolic process	0.022671
151	GO:0042542	response to hydrogen peroxide	0.0226974
152	GO:0060249	anatomical structure homeostasis	0.0226974
153	GO:0048753	pigment granule organization	0.0228231
154	GO:0030049	muscle filament sliding	0.0228231
155	GO:0033275	actin-myosin filament sliding	0.0228231
156	GO:0032740	positive regulation of interleukin-17 production	0.0228231
157	GO:0003018	vascular process in circulatory system	0.0228231
158	GO:0007584	response to nutrient	0.0228231
159	GO:0050886	endocrine process	0.0228231
160	GO:0001941	postsynaptic membrane organization	0.0228231
161	GO:0022037	metencephalon development	0.0228231
162	GO:0003001	generation of a signal involved in cell-cell signaling	0.0237232
163	GO:0023061	signal release	0.0237232
164	GO:0032489	regulation of Cdc42 protein signal transduction	0.0237232
165	GO:0043088	regulation of Cdc42 GTPase activity	0.0237232
166	GO:0046634	regulation of alpha-beta T cell activation	0.0239575
167	GO:0032320	positive regulation of Ras GTPase activity	0.0239575
168	GO:0051262	protein tetramerization	0.0240653
169	GO:0072044	collecting duct development	0.0247952
170	GO:0006520	cellular amino acid metabolic process	0.0248345
171	GO:0072070	loop of Henle development	0.0255976
172	GO:0032963	collagen metabolic process	0.0255976
173	GO:0042095	interferon-gamma biosynthetic process	0.0256576
174	GO:0044259	multicellular organismal macromolecule metabolic process	0.0256576
175	GO:0042033	chemokine biosynthetic process	0.0256576
176	GO:0032637	interleukin-8 production	0.0257954
177	GO:0009164	nucleoside catabolic process	0.0257954
178	GO:0010714	positive regulation of collagen metabolic process	0.0257954
179	GO:0032967	positive regulation of collagen biosynthetic process	0.0257954
180	GO:0051781	positive regulation of cell division	0.0258994
181	GO:0045768	positive regulation of anti-apoptosis	0.0260624
182	GO:0000187	activation of MAPK activity	0.0266704
183	GO:0030902	hindbrain development	0.0266704
184	GO:0048771	tissue remodeling	0.0269098
185	GO:0070201	regulation of establishment of protein localization	0.0271956
186	GO:0043409	negative regulation of MAPK cascade	0.0271956
187	GO:0043062	extracellular structure organization	0.0280667
188	GO:0031347	regulation of defense response	0.0280667
189	GO:0046777	protein autophosphorylation	0.0280667
190	GO:0080135	regulation of cellular response to stress	0.0280667
191	GO:0019233	sensory perception of pain	0.0280667
192	GO:0009314	response to radiation	0.0281338
193	GO:2000311	regulation of alpha-amino-3-hydroxy-5-methyl-4-isoxazole propionate selective glutamate receptor activity	0.0281484
194	GO:0016050	vesicle organization	0.0284548
195	GO:0030178	negative regulation of Wnt receptor signaling pathway	0.0284548
196	GO:0006954	inflammatory response	0.0284548
197	GO:0051050	positive regulation of transport	0.0285426
198	GO:0051603	proteolysis involved in cellular protein catabolic process	0.0285435
199	GO:0046467	membrane lipid biosynthetic process	0.0290723
200	GO:0006368	transcription elongation from RNA polymerase II promoter	0.0292342
201	GO:0070301	cellular response to hydrogen peroxide	0.0292342
202	GO:0006359	regulation of transcription from RNA polymerase III promoter	0.0294123
203	GO:0042445	hormone metabolic process	0.0294123
204	GO:0016311	dephosphorylation	0.0295567
205	GO:0021766	hippocampus development	0.0297718
206	GO:0046530	photoreceptor cell differentiation	0.0297718
207	GO:0090066	regulation of anatomical structure size	0.0297989
208	GO:0072511	divalent inorganic cation transport	0.0297989
209	GO:0071706	tumor necrosis factor superfamily cytokine production	0.0297989
210	GO:0032088	negative regulation of NF-kappaB transcription factor activity	0.0299567
211	GO:0030510	regulation of BMP signaling pathway	0.0301478
212	GO:0050766	positive regulation of phagocytosis	0.030608
213	GO:0051047	positive regulation of secretion	0.030608
214	GO:0032965	regulation of collagen biosynthetic process	0.0308284
215	GO:0051046	regulation of secretion	0.0308588
216	GO:0032640	tumor necrosis factor production	0.0310924
217	GO:0032680	regulation of tumor necrosis factor production	0.0310924
218	GO:0070838	divalent metal ion transport	0.0311454
219	GO:0006006	glucose metabolic process	0.0311943
220	GO:0090090	negative regulation of canonical Wnt receptor signaling pathway	0.0316277
221	GO:0006383	transcription from RNA polymerase III promoter	0.0316277
222	GO:0003338	metanephros morphogenesis	0.0323235
223	GO:0007498	mesoderm development	0.0323707
224	GO:0048514	blood vessel morphogenesis	0.0323865
225	GO:0043410	positive regulation of MAPK cascade	0.0334475
226	GO:0046887	positive regulation of hormone secretion	0.0338951
227	GO:0042559	pteridine-containing compound biosynthetic process	0.0339185
228	GO:0044257	cellular protein catabolic process	0.0350484
229	GO:0045767	regulation of anti-apoptosis	0.0350484
230	GO:0046631	alpha-beta T cell activation	0.0351081
231	GO:0030879	mammary gland development	0.0363042
232	GO:0019229	regulation of vasoconstriction	0.0363042
233	GO:0044057	regulation of system process	0.0366739
234	GO:0001649	osteoblast differentiation	0.0366739
235	GO:0032271	regulation of protein polymerization	0.0366739
236	GO:0071577	zinc ion transmembrane transport	0.0369001
237	GO:0007585	respiratory gaseous exchange	0.0369391
238	GO:0050727	regulation of inflammatory response	0.0376503
239	GO:0044246	regulation of multicellular organismal metabolic process	0.0381732
240	GO:0032760	positive regulation of tumor necrosis factor production	0.0381732
241	GO:0000165	MAPK cascade	0.038222
242	GO:0060192	negative regulation of lipase activity	0.0382498
243	GO:0006488	dolichol-linked oligosaccharide biosynthetic process	0.0384833
244	GO:0010893	positive regulation of steroid biosynthetic process	0.0386826
245	GO:0043087	regulation of GTPase activity	0.0387879
246	GO:0032757	positive regulation of interleukin-8 production	0.0391003
247	GO:0043491	protein kinase B signaling cascade	0.0391003
248	GO:0030833	regulation of actin filament polymerization	0.0391003
249	GO:0030334	regulation of cell migration	0.0391003
250	GO:0003006	developmental process involved in reproduction	0.0393898
251	GO:0014065	phosphatidylinositol 3-kinase cascade	0.0400121
252	GO:0033124	regulation of GTP catabolic process	0.0401614
253	GO:0042503	tyrosine phosphorylation of Stat3 protein	0.0402594
254	GO:0040012	regulation of locomotion	0.0402594
255	GO:0044253	positive regulation of multicellular organismal metabolic process	0.0402594
256	GO:0030811	regulation of nucleotide catabolic process	0.0402594
257	GO:0033121	regulation of purine nucleotide catabolic process	0.0402594
258	GO:0034103	regulation of tissue remodeling	0.040524
259	GO:0034762	regulation of transmembrane transport	0.0413352
260	GO:0031334	positive regulation of protein complex assembly	0.0413352
261	GO:0050848	regulation of calcium-mediated signaling	0.0413352
262	GO:0009617	response to bacterium	0.0413352
263	GO:1900449	regulation of glutamate receptor signaling pathway	0.0413352
264	GO:0003013	circulatory system process	0.0413352
265	GO:0030838	positive regulation of actin filament polymerization	0.0415739
266	GO:0001505	regulation of neurotransmitter levels	0.041682
267	GO:0034763	negative regulation of transmembrane transport	0.0418722
268	GO:0022604	regulation of cell morphogenesis	0.0418722
269	GO:0044419	interspecies interaction between organisms	0.0418722
270	GO:0008015	blood circulation	0.0419026
271	GO:0007548	sex differentiation	0.0421626
272	GO:0001754	eye photoreceptor cell differentiation	0.0421626
273	GO:0021953	central nervous system neuron differentiation	0.0421626
274	GO:0046365	monosaccharide catabolic process	0.0422616
275	GO:0043414	macromolecule methylation	0.0423779
276	GO:0046635	positive regulation of alpha-beta T cell activation	0.0424031
277	GO:0007530	sex determination	0.0425101
278	GO:0032620	interleukin-17 production	0.0425101
279	GO:0032660	regulation of interleukin-17 production	0.0425101
280	GO:0043632	modification-dependent macromolecule catabolic process	0.0425101
281	GO:0043405	regulation of MAP kinase activity	0.0425101
282	GO:0002063	chondrocyte development	0.0425101
283	GO:0043433	negative regulation of sequence-specific DNA binding transcription factor activity	0.0425101
284	GO:0010001	glial cell differentiation	0.0425101
285	GO:0021549	cerebellum development	0.0427132
286	GO:0044236	multicellular organismal metabolic process	0.0429123
287	GO:0046685	response to arsenic-containing substance	0.0429123
288	GO:0034110	regulation of homotypic cell-cell adhesion	0.0429123
289	GO:0009416	response to light stimulus	0.0432408
290	GO:0072088	nephron epithelium morphogenesis	0.0437672
291	GO:0032787	monocarboxylic acid metabolic process	0.0437672
292	GO:0051896	regulation of protein kinase B signaling cascade	0.0437672
293	GO:0042063	gliogenesis	0.0437672
294	GO:0017038	protein import	0.0437672
295	GO:0032870	cellular response to hormone stimulus	0.0437672
296	GO:0086036	regulation of cardiac muscle cell membrane potential	0.0441894
297	GO:0015874	norepinephrine transport	0.0441894
298	GO:0019318	hexose metabolic process	0.0442761
299	GO:0045667	regulation of osteoblast differentiation	0.0442761
300	GO:0001890	placenta development	0.0442761
301	GO:0032101	regulation of response to external stimulus	0.04462
302	GO:0051482	elevation of cytosolic calcium ion concentration involved in phospholipase C-activating G-protein coupled signaling pathway	0.04462
303	GO:0007274	neuromuscular synaptic transmission	0.04462
304	GO:0003081	regulation of systemic arterial blood pressure by renin-angiotensin	0.04462
305	GO:0006941	striated muscle contraction	0.0448932
306	GO:0030036	actin cytoskeleton organization	0.0448932
307	GO:2001020	regulation of response to DNA damage stimulus	0.0448932
308	GO:0008045	motor axon guidance	0.0448932
309	GO:0051897	positive regulation of protein kinase B signaling cascade	0.0448932
310	GO:0090263	positive regulation of canonical Wnt receptor signaling pathway	0.0448932
311	GO:0019941	modification-dependent protein catabolic process	0.0448932
312	GO:0006511	ubiquitin-dependent protein catabolic process	0.0448932
313	GO:0042308	negative regulation of protein import into nucleus	0.0448932
314	GO:0050982	detection of mechanical stimulus	0.0452116
315	GO:0032409	regulation of transporter activity	0.0452116
316	GO:0032924	activin receptor signaling pathway	0.0457008
317	GO:0030238	male sex determination	0.0457008
318	GO:0072028	nephron morphogenesis	0.0457635
319	GO:0010675	regulation of cellular carbohydrate metabolic process	0.0460299
320	GO:1901069	guanosine-containing compound catabolic process	0.0460299
321	GO:2000826	regulation of heart morphogenesis	0.0460299
322	GO:0048706	embryonic skeletal system development	0.0460299
323	GO:2000145	regulation of cell motility	0.046033
324	GO:0006184	GTP catabolic process	0.046033
325	GO:0006479	protein methylation	0.046033
326	GO:0008213	protein alkylation	0.046033
327	GO:0045841	negative regulation of mitotic metaphase/anaphase transition	0.0461512
328	GO:0032925	regulation of activin receptor signaling pathway	0.0462107
329	GO:0042454	ribonucleoside catabolic process	0.0462873
330	GO:0030278	regulation of ossification	0.0462873
331	GO:0006152	purine nucleoside catabolic process	0.0462873
332	GO:0046130	purine ribonucleoside catabolic process	0.0462873
333	GO:2001022	positive regulation of response to DNA damage stimulus	0.0463026
334	GO:0006643	membrane lipid metabolic process	0.0463026
335	GO:0007094	mitotic cell cycle spindle assembly checkpoint	0.0463362
336	GO:0051248	negative regulation of protein metabolic process	0.0466455
337	GO:0050810	regulation of steroid biosynthetic process	0.046975
338	GO:0061008	hepaticobiliary system development	0.046975
339	GO:0070661	leukocyte proliferation	0.0470693
340	GO:0019216	regulation of lipid metabolic process	0.0473796
341	GO:0010721	negative regulation of cell development	0.0473796
342	GO:0001503	ossification	0.0473796
343	GO:0030431	sleep	0.0473796
344	GO:0032387	negative regulation of intracellular transport	0.0477169
345	GO:0015804	neutral amino acid transport	0.047896
346	GO:0046339	diacylglycerol metabolic process	0.0479971
347	GO:0001889	liver development	0.0479971
348	GO:0042306	regulation of protein import into nucleus	0.0479971
349	GO:1900180	regulation of protein localization to nucleus	0.0479971
350	GO:0006836	neurotransmitter transport	0.0479971
351	GO:2001233	regulation of apoptotic signaling pathway	0.048051
352	GO:0050798	activated T cell proliferation	0.0484028
353	GO:0051270	regulation of cellular component movement	0.048713
354	GO:0035270	endocrine system development	0.048713
355	GO:0006029	proteoglycan metabolic process	0.048713
356	GO:0018202	peptidyl-histidine modification	0.048713
357	GO:0045839	negative regulation of mitosis	0.0489794
358	GO:0051784	negative regulation of nuclear division	0.0489794
359	GO:0006837	serotonin transport	0.0489794
360	GO:0006740	NADPH regeneration	0.0491043
361	GO:0046661	male sex differentiation	0.0492148
362	GO:0055062	phosphate ion homeostasis	0.0493058
363	GO:0072506	trivalent inorganic anion homeostasis	0.0493058
364	GO:0010955	negative regulation of protein processing	0.0493058
365	GO:0021543	pallium development	0.0493058
366	GO:0045766	positive regulation of angiogenesis	0.0493058
367	GO:0003014	renal system process	0.0493058
368	GO:0085029	extracellular matrix assembly	0.0493058
369	GO:0051925	regulation of calcium ion transport via voltage-gated calcium channel activity	0.0493058
370	GO:0046717	acid secretion	0.0493058
371	GO:0090317	negative regulation of intracellular protein transport	0.0493058
372	GO:0046006	regulation of activated T cell proliferation	0.0493058
373	GO:0045747	positive regulation of Notch signaling pathway	0.0493058
374	GO:0060512	prostate gland morphogenesis	0.0493058
375	GO:0043574	peroxisomal transport	0.0493058
376	GO:0006098	pentose-phosphate shunt	0.0493058
377	GO:0032269	negative regulation of cellular protein metabolic process	0.0493265
378	GO:0006260	DNA replication	0.0493265
379	GO:0032318	regulation of Ras GTPase activity	0.0493265
380	GO:0070302	regulation of stress-activated protein kinase signaling cascade	0.0493993
381	GO:0008361	regulation of cell size	0.0493993
382	GO:0060740	prostate gland epithelium morphogenesis	0.0493997
383	GO:0048286	lung alveolus development	0.0496372
384	GO:0042098	T cell proliferation	0.0496372
385	GO:0007600	sensory perception	0.0496372
386	GO:0072017	distal tubule development	0.0496372
387	GO:0032200	telomere organization	0.0496372
388	GO:0045137	development of primary sexual characteristics	0.0496372
389	GO:0031329	regulation of cellular catabolic process	0.0496372
390	GO:0071383	cellular response to steroid hormone stimulus	0.0496372
391	GO:0002026	regulation of the force of heart contraction	0.0496372
392	GO:0050974	detection of mechanical stimulus involved in sensory perception	0.0496372
393	GO:0030239	myofibril assembly	0.0496372
394	GO:0045646	regulation of erythrocyte differentiation	0.0496372
395	GO:0031663	lipopolysaccharide-mediated signaling pathway	0.0496372
396	GO:0048009	insulin-like growth factor receptor signaling pathway	0.0496372
397	GO:0046823	negative regulation of nucleocytoplasmic transport	0.0496372
398	GO:0051056	regulation of small GTPase mediated signal transduction	0.0496372
