# Supplementary material for: Resolving Tumor Heterogeneity: Genes Involved in Chordoma Cell Development Identified by Low-Template Analysis of Morphologically Distinct Cells
Source: PLoS One. 2014 Feb 4;9(2):e87663. doi: 10.1371/journal.pone.0087663 (PMC3913634; doi:10.1371/journal.pone.0087663)
Supplement: Table S3 — MSigDB data set. This file lists the 118 gene sets being associated with the expression data of MUG-Chor1 cells identified by means of MSigDB. (XLS) [file pone.0087663.s003.xls]

## Sheet: Curated datasets
	Curated MSigDB dataset	Adjusted p-value
1	YAO_TEMPORAL_RESPONSE_TO_PROGESTERONE_CLUSTER_8	0.0454047
2	CHEOK_RESPONSE_TO_MERCAPTOPURINE_AND_HD_MTX_DN	0.0454047
3	SESTO_RESPONSE_TO_UV_C7	0.0454047
4	PID_IL27PATHWAY	0.0454047
5	DEBIASI_APOPTOSIS_BY_REOVIRUS_INFECTION_UP	0.0454047
6	FARMER_BREAST_CANCER_APOCRINE_VS_LUMINAL	0.0454047
7	HOFFMAN_CLOCK_TARGETS_DN	0.0454047
8	FINETTI_BREAST_CANCERS_KINOME_BLUE	0.0454047
9	HERNANDEZ_MITOTIC_ARREST_BY_DOCETAXEL_2_DN	0.0454047
10	HELLER_HDAC_TARGETS_DN	0.0454047
11	SCHLOSSER_MYC_TARGETS_AND_SERUM_RESPONSE_DN	0.0454047
12	FIGUEROA_AML_METHYLATION_CLUSTER_5_DN	0.0454047
13	REACTOME_RNA_POL_III_TRANSCRIPTION_INITIATION_FROM_TYPE_3_PROMOTER	0.0454047
14	NAKAMURA_ADIPOGENESIS_EARLY_UP	0.0454047
15	MEISSNER_BRAIN_HCP_WITH_H3K4ME2	0.0454047
16	YEGNASUBRAMANIAN_PROSTATE_CANCER	0.0454047
17	RUNNE_GENDER_EFFECT_UP	0.0454047
18	SHEDDEN_LUNG_CANCER_GOOD_SURVIVAL_A12	0.0454047
19	CHUANG_OXIDATIVE_STRESS_RESPONSE_UP	0.0454047
20	PID_PTP1BPATHWAY	0.0454047
21	RIZKI_TUMOR_INVASIVENESS_3D_UP	0.0454047
22	PANGAS_TUMOR_SUPPRESSION_BY_SMAD1_AND_SMAD5_DN	0.0454047
23	BARIS_THYROID_CANCER_DN	0.0454047
24	LINDGREN_BLADDER_CANCER_CLUSTER_2A_DN	0.0454047
25	BAKKER_FOXO3_TARGETS_UP	0.0454047
26	YAGI_AML_SURVIVAL	0.0454047
27	DOANE_BREAST_CANCER_ESR1_UP	0.0454047
28	REACTOME_GROWTH_HORMONE_RECEPTOR_SIGNALING	0.0454047
29	REACTOME_ERKS_ARE_INACTIVATED	0.0454047
30	REACTOME_AMINO_ACID_TRANSPORT_ACROSS_THE_PLASMA_MEMBRANE	0.0454047
31	PID_IGF1_PATHWAY	0.0454047
32	GAJATE_RESPONSE_TO_TRABECTEDIN_UP	0.0454047
33	AGUIRRE_PANCREATIC_CANCER_COPY_NUMBER_DN	0.0454047
34	IVANOVA_HEMATOPOIESIS_STEM_CELL_AND_PROGENITOR	0.0454047
35	SENGUPTA_NASOPHARYNGEAL_CARCINOMA_DN	0.0454047
36	REACTOME_RNA_POL_III_TRANSCRIPTION	0.0454047
37	MANTOVANI_VIRAL_GPCR_SIGNALING_UP	0.0454047
38	REACTOME_G_ALPHA_I_SIGNALLING_EVENTS	0.0454047
39	IVANOVA_HEMATOPOIESIS_STEM_CELL_LONG_TERM	0.0454047
40	FLECHNER_PBL_KIDNEY_TRANSPLANT_OK_VS_DONOR_UP	0.0454047
41	SMID_BREAST_CANCER_BASAL_DN	0.0454047
42	REACTOME_METABOLISM_OF_PROTEINS	0.0454047
43	ZHOU_INFLAMMATORY_RESPONSE_FIMA_DN	0.0454047
44	TERAO_AOX4_TARGETS_SKIN_UP	0.0454047
45	BRUINS_UVC_RESPONSE_VIA_TP53_GROUP_A	0.0459999
46	CHIANG_LIVER_CANCER_SUBCLASS_CTNNB1_DN	0.0459999
47	LABBE_TARGETS_OF_TGFB1_AND_WNT3A_DN	0.0459999
48	ZHAN_MULTIPLE_MYELOMA_MS_DN	0.0459999
49	KRIGE_RESPONSE_TO_TOSEDOSTAT_6HR_UP	0.0459999
50	LINSLEY_MIR16_TARGETS	0.0459999
51	DAVICIONI_MOLECULAR_ARMS_VS_ERMS_UP	0.0459999
52	RUAN_RESPONSE_TO_TROGLITAZONE_DN	0.0459999
53	VANOEVELEN_MYOGENESIS_SIN3A_TARGETS	0.0459999
54	AMUNDSON_POOR_SURVIVAL_AFTER_GAMMA_RADIATION_8G	0.0459999
55	WANG_LMO4_TARGETS_DN	0.0459999
56	GENTILE_UV_LOW_DOSE_DN	0.0459999
57	MCBRYAN_PUBERTAL_BREAST_5_6WK_UP	0.0459999
58	RASHI_RESPONSE_TO_IONIZING_RADIATION_3	0.0459999
59	BROWNE_HCMV_INFECTION_20HR_UP	0.0459999
60	KASLER_HDAC7_TARGETS_1_UP	0.0459999
61	PEREZ_TP53_TARGETS	0.0459999
62	YOSHIMURA_MAPK8_TARGETS_UP	0.0459999
63	TONKS_TARGETS_OF_RUNX1_RUNX1T1_FUSION_SUSTAINED_IN_MONOCYTE_DN	0.0459999
64	AMIT_EGF_RESPONSE_20_MCF10A	0.0459999
65	REACTOME_RNA_POL_II_TRANSCRIPTION	0.0459999
66	ROPERO_HDAC2_TARGETS	0.0459999
67	KUNINGER_IGF1_VS_PDGFB_TARGETS_UP	0.0459999
68	WARTERS_RESPONSE_TO_IR_SKIN	0.0468371
69	KEGG_CYTOSOLIC_DNA_SENSING_PATHWAY	0.0468371
70	GUILLAUMOND_KLF10_TARGETS_DN	0.0468371
71	YAGI_AML_WITH_INV_16_TRANSLOCATION	0.0468371
72	LINDSTEDT_DENDRITIC_CELL_MATURATION_C	0.0468371
73	BIOCARTA_ACE2_PATHWAY	0.0468371
74	SENESE_HDAC3_TARGETS_UP	0.0468371
75	HOLLMANN_APOPTOSIS_VIA_CD40_UP	0.0469539
76	MARIADASON_RESPONSE_TO_BUTYRATE_CURCUMIN_SULINDAC_TSA_1	0.0491496
77	RODWELL_AGING_KIDNEY_DN	0.0491496
78	REACTOME_METABOLISM_OF_AMINO_ACIDS_AND_DERIVATIVES	0.0491496
79	HOSHIDA_LIVER_CANCER_SUBCLASS_S3	0.0491496
80	REACTOME_POST_TRANSLATIONAL_PROTEIN_MODIFICATION	0.0491496
81	GENTILE_UV_HIGH_DOSE_DN	0.0492647
82	STARK_PREFRONTAL_CORTEX_22Q11_DELETION_UP	0.0492647
83	REACTOME_G_ALPHA_Q_SIGNALLING_EVENTS	0.0492647
84	ONO_AML1_TARGETS_UP	0.0492647
85	GOLDRATH_HOMEOSTATIC_PROLIFERATION	0.0492647
86	MITSIADES_RESPONSE_TO_APLIDIN_UP	0.0492647
87	BYSTRYKH_HEMATOPOIESIS_STEM_CELL_AND_BRAIN_QTL_TRANS	0.0492647
88	TSENG_IRS1_TARGETS_DN	0.0492647
89	REACTOME_PLATELET_CALCIUM_HOMEOSTASIS	0.0492647
90	SHIRAISHI_PLZF_TARGETS_UP	0.0492647
91	ZEMBUTSU_SENSITIVITY_TO_METHOTREXATE	0.0492647
92	SASAI_TARGETS_OF_CXCR6_AND_PTCH1_UP	0.0492647
93	BOQUEST_STEM_CELL_UP	0.0492647
94	BROWNE_HCMV_INFECTION_12HR_DN	0.0492647
95	REACTOME_PLATELET_SENSITIZATION_BY_LDL	0.0492647
96	MIKKELSEN_ES_LCP_WITH_H3K4ME3_AND_H3K27ME3	0.0492647
97	DOUGLAS_BMI1_TARGETS_DN	0.0492647
98	REACTOME_IL_6_SIGNALING	0.0492647
99	ZHOU_INFLAMMATORY_RESPONSE_LIVE_UP	0.0493665
100	REACTOME_SIGNALING_BY_FGFR1_FUSION_MUTANTS	0.0493665
101	JISON_SICKLE_CELL_DISEASE_UP	0.0493665
102	WANG_TNF_TARGETS	0.0493665
103	KEGG_PORPHYRIN_AND_CHLOROPHYLL_METABOLISM	0.0493665
104	MATTHEWS_SKIN_CARCINOGENESIS_VIA_JUN	0.0493665
105	IVANOVSKA_MIR106B_TARGETS	0.0493665
106	SCHLINGEMANN_SKIN_CARCINOGENESIS_TPA_UP	0.0493665
107	BIOCARTA_IL22BP_PATHWAY	0.0493665
108	REACTOME_CTNNB1_PHOSPHORYLATION_CASCADE	0.0495197
109	BENPORATH_EED_TARGETS	0.0495197
110	KEGG_LONG_TERM_DEPRESSION	0.0495197
111	DURAND_STROMA_MAX_UP	0.0495197
112	ZHOU_INFLAMMATORY_RESPONSE_FIMA_UP	0.0495197
113	GRAESSMANN_APOPTOSIS_BY_SERUM_DEPRIVATION_DN	0.0495197
114	SHIN_B_CELL_LYMPHOMA_CLUSTER_3	0.0495197
115	ST_B_CELL_ANTIGEN_RECEPTOR	0.0495197
116	WAKABAYASHI_ADIPOGENESIS_PPARG_BOUND_8D	0.0495197
117	GRAESSMANN_RESPONSE_TO_MC_AND_DOXORUBICIN_UP	0.0495197
118	SENGUPTA_NASOPHARYNGEAL_CARCINOMA_WITH_LMP1_UP	0.0495197
